# Supplementary material for: FRET Measurement of Polymer Response under Shear
Source: Sensors (Basel). 2021 Dec 1;21(23):8033. doi: 10.3390/s21238033 (PMC8659492; doi:10.3390/s21238033)
Supplement: Supplementary file 1 [file sensors-21-08033-s001.zip]

Archive with 1 entries (1 files):
- sensors-1476482-supplementary.pdf
